# Supplementary material for: Serum N-Glycome Diversity in Teleost and Chondrostrean Fishes
Source: Front Mol Biosci. 2021 Nov 10;8:778383. doi: 10.3389/fmolb.2021.778383 (PMC8631502; doi:10.3389/fmolb.2021.778383)
Supplement: Supplementary file 11 [file DataSheet1.xlsx]

## Sheet: S-Table 1 A
Fish ID	Atlantic salmon
					Observed mass						Conc.	Rel. %
	Typical structure	Composition	Deconvoluted mass	Theoretical mass	m/z	Charge	m/z	Charge	m/z	Charge	pmol	%
1		(Hex)2 + (Man)3(GlcNAc)2	1579.77	1579.78	801.386	2					0.650349	0.278416
2		(Hex)4 + (Man)3(GlcNAc)2	1987.98	1987.98	1005.49	2					1.00945	0.432146
3		(Hex)5 + (Man)3(GlcNAc)2	2192.08	2192.08	1107.54	2					2.89103	1.23766
4		(Hex)6 + (Man)3(GlcNAc)2	2396.16	2396.18	814.054	3	1209.59	2			13.1085	5.61176
5		(Hex)2 (HexNAc)2 (NeuAc)1 + (Man)3(GlcNAc)2	2431.19	2431.21	825.73	3	1227.1	2			18.7476	8.02589
6		(Hex)2 (HexNAc)2 (NeuAc)2 + (Man)3(GlcNAc)2	2792.35	2792.38	715.337	4	946.123	3	1407.69	2	150.897	64.5995
7		(Hex)2 (HexNAc)2 (Deoxyhexose)1 (NeuAc)2 + (Man)3(GlcNAc)2	2966.46	2966.47	1004.15	3					1.16789	0.499974
8		(Hex)2 (HexNAc)2 (NeuAc)3 + (Man)3(GlcNAc)2	3153.56	3153.56	1066.51	3	1588.28	2			4.05645	1.73657
9		(Hex)3 (HexNAc)3 (NeuAc)2 + (Man)3(GlcNAc)2	3241.62	3241.61	1095.86	3	1632.31	2			1.85743	0.79517
10		(Hex)3 (HexNAc)3 (NeuAc)3 + (Man)3(GlcNAc)2	3602.76	3602.78	917.94	4	1216.26	3	1812.9	2	38.3073	16.3994
11			3963.95	3963.96	1336.65	3					0.895728	0.383463
				total							233.589	100

## Sheet: S-Table1 B
Fish ID	Arctic char
					Observed mass						Conc.	Rel. %
	Typical structure	Composition	Deconvoluted mass	Theoretical mass	m/z	Charge	m/z	Charge	m/z	Charge	pmol	%
1		(Hex)2 + (Man)3(GlcNAc)2	1579.31	1579.77	801.153	2					0.188047	0.149532
2		(Hex)4 + (Man)3(GlcNAc)2	1987.97	1987.98	1005.49	2					1.62385	1.29126
3		(Hex)5 + (Man)3(GlcNAc)2	2192.07	2192.08	1107.54	2					3.94231	3.13486
4		(Hex)6 + (Man)3(GlcNAc)2	2396.16	2396.16	814.053	3	1209.59	2			14.4266	11.4718
5		(Hex)2 (HexNAc)2 (NeuAc)1 + (Man)3(GlcNAc)2	2431.19	2431.19	825.729	3					1.6831	1.33837
6		(Hex)2 (HexNAc)2 (NeuAc)2 + (Man)3(GlcNAc)2	2792.34	2792.35	715.335	4	946.122	3	1407.69	2	94.2683	74.9607
7		(Hex)2 (HexNAc)2 (Deoxyhexose)1 (NeuAc)2 + (Man)3(GlcNAc)2	2966.45	2966.46	1004.15	3					1.46077	1.16158
8		(Hex)2 (HexNAc)2 (NeuAc)3 + (Man)3(GlcNAc)2	3153.54	3153.56	1066.51	3	1588.28	2			6.10779	4.85682
9		(Hex)3 (HexNAc)3 (NeuAc)2 + (Man)3(GlcNAc)2	3241.59	3241.62	1095.86	3	1632.31	2			1.0979	0.873036
10		(Hex)3 (HexNAc)3 (NeuAc)3 + (Man)3(GlcNAc)2	3602.77	3602.76	1216.26	3					0.802366	0.638029
11		(Hex)3 (HexNAc)3 (NeuAc)4 + (Man)3(GlcNAc)2	3963.94	3963.95	1336.65	3					0.155944	0.124004
				Total							125.757	100

## Sheet: S-Table 1 C
Fish ID	Atlantic sturgeon
					Observed mass						Conc.	Rel. %
	Typical structure	Composition	Deconvoluted mass	Theoretical mass	m/z	Charge	m/z	Charge	m/z	Charge	pmol	%
1		(Hex)2 + (Man)3(GlcNAc)2	1579.77	1579.78	801.386	2					1.63788	0.683118
2		(Hex)3 + (Man)3(GlcNAc)2	1783.9	1783.88	1783.9	1					0.599733	0.250133
3		(Hex)4 + (Man)3(GlcNAc)2	1988	1987.98	1988	1					0.182315	0.0760389
4		(Hex)2 (HexNAc)3 + (Man)3(GlcNAc)2	2315.16	2315.16	1169.08	2					3.77626	1.57498
5		(Hex)6 + (Man)3(GlcNAc)2	2396.18	2396.18	1209.59	2					3.89685	1.62528
6		(Hex)2 (HexNAc)2 (NeuAc)1 + (Man)3(GlcNAc)2	2431.19	2431.21	825.73	3					2.32668	0.970399
7		(Hex)2 (HexNAc)3 (NeuAc)1 + (Man)3(GlcNAc)2	2676.34	2676.34	1349.67	2					3.208	1.33798
8		(Hex)4 (HexNAc)3 + (Man)3(GlcNAc)2	2723.36	2723.36	1373.18	2					3.22161	1.34365
9		(Hex)2 (HexNAc)2 (NeuAc)2 + (Man)3(GlcNAc)2	2792.37	2792.38	946.122	3	1407.69	2			57.53	23.9943
10		(Hex)4 (HexNAc)2(NeuAc)1 + (Man)3(GlcNAc)2	2838.38	2839.41	961.459	3	1431.21	2			8.77075	3.65806
11		(Hex)3 (HexNAc)3 (NeuAc)1 + (Man)3(GlcNAc)2	2880.36	2880.43	1451.68	2					1.21704	0.507595
12		(Hex)5 (HexNAc)3 + (Man)3(GlcNAc)2	2927.46	2927.46	1475.23	2					0.774806	0.323152
13		(Hex)4 (HexNAc)2 (Deoxyhexose)1 (NeuAc)1 + (Man)3(GlcNAc)2	3013.48	3013.5	1019.83	3					2.08945	0.871456
14		(Hex)2 (HexNAc)3 (NeuAc)2 + (Man)3(GlcNAc)2	3037.49	3037.51	1027.83	3	1530.26	2			13.7305	5.72664
15		(Hex)4 (HexNAc)3 (NeuAc)1 + (Man)3(GlcNAc)2	3084.52	3084.53	1043.51	3	1553.77	2			16.0331	6.68701
16		(Hex)6 (HexNAc)3 + (Man)3(GlcNAc)2	3129.54	3131.56	1058.51	3	1576.78	2			6.74233	2.81205
17		(Hex)3 (HexNAc)3 (NeuAc)2 + (Man)3(GlcNAc)2	3241.58	3241.61	827.645	4	1095.87	3	1632.31	2	9.40589	3.92296
18		(Hex)6 (HexNAc)3 (Deoxyhexose)1 + (Man)3(GlcNAc)2	3305.64	3305.65	1117.21	3	1664.33	2			2.5508	1.06387
19		(Hex)4 (HexNAc)3 (NeuAc)2 + (Man)3(GlcNAc)2	3445.69	3445.71	1163.9	3	1734.36	2			2.01038	0.838477
20		(Hex)3 (HexNAc)4 (NeuAc)2 + (Man)3(GlcNAc)2	3486.73	3486.74	1177.58	3	1754.88	2			3.34092	1.39341
21		(Hex)3 (HexNAc)3 (NeuAc)3 + (Man)3(GlcNAc)2	3602.76	3602.78	917.939	4	1216.26	3	1812.9	2	67.3756	28.1007
22		(Hex)4 (HexNAc)4 (NeuAc)2 + (Man)3(GlcNAc)2	3690.69	3690.83	1245.56	3					2.91196	1.21451
23		(Hex)3 (HexNAc)4 (NeuAc)3 + (Man)3(GlcNAc)2	3847.9	3847.91	1297.97	3	1935.47	2			6.67778	2.78513
24		(Hex)5 (HexNAc)4 (NeuAc)2 + (Man)3(GlcNAc)2	3894.93	3894.93	1313.64	3	1958.98	2			4.58517	1.91236
25		(Hex)4 (HexNAc)4 (NeuAc)3 + (Man)3(GlcNAc)2	4051.99	4052.01	1030.25	4	1366	3			7.10065	2.9615
26		(Hex)5 (HexNAc)4 (NeuAc)3 + (Man)3(GlcNAc)2	4256.08	4256.11	1081.27	4					1.77123	0.738734
27		(Hex)4 (HexNAc)4 (NeuAc)4 + (Man)3(GlcNAc)2	4413.16	4413.18	1120.54	4	1486.4	3			6.29737	2.62647
										total	239.765	100

## Sheet: S-Table 1 D
Fish ID	shortnose sturgeon
	structure	composition	deconvoluted mass	Teoretical mass	m/z	Charge	m/z	Charge	m/z	Charge	pmol	%
1		(Hex)1 (HexNAc)3 + (Man)3(GlcNAc)2	2111.05	2111.06	1067.03	2					1.96999	1.10971
2		(Hex)2 (HexNAc)3 + (Man)3(GlcNAc)2	2315.14	2315.16	787.046	3					7.94938	4.47797
3		(Hex)6 + (Man)3(GlcNAc)2	2396.16	2396.18	814.053	3	1209.59	2			2.63469	1.48415
4		(Hex)2 (HexNAc)2 (NeuAc)1 + (Man)3(GlcNAc)2	2431.19	2431.21	825.729	3					0.687632	0.38735
5		(Hex)3 (HexNAc)3 + (Man)3(GlcNAc)2	2519.24	2519.26	855.08	3					0.989352	0.557312
6		(Hex)2 (HexNAc)3 (NeuAc)1 + (Man)3(GlcNAc)2	2676.32	2676.34	907.439	3	1349.67	2			7.39252	4.16428
7		(Hex)4 (HexNAc)3 + (Man)3(GlcNAc)2	2723.34	2723.36	923.114	3	1373.18	2			7.18589	4.04788
8		(Hex)2 (HexNAc)2 (NeuAc)2 + (Man)3(GlcNAc)2	2792.36	2792.38	946.121	3	1407.69	2			6.14459	3.46131
9		(Hex)3 (HexNAc)3 (NeuAc)1 + (Man)3(GlcNAc)2	2880.42	2880.43	1451.71	2					0.57211	0.322275
10		(Hex)5 (HexNAc)3 + (Man)3(GlcNAc)2	2927.46	2927.46	1475.23	2					0.588255	0.33137
11		(Hex)4 (HexNAc)2 (Deoxyhexose)1 (NeuAc)1 + (Man)3(GlcNAc)2	3013.48	3013.5	1019.83	3	1518.25	2			5.73198	3.22889
12		(Hex)2 (HexNAc)3 (NeuAc)2 + (Man)3(GlcNAc)2	3037.49	3037.51	1027.83	3	1530.26	2			8.17265	4.60374
13		(Hex)4 (HexNAc)3 (NeuAc)1 + (Man)3(GlcNAc)2	3084.52	3084.53	1043.51	3	1553.77	2			8.65688	4.87651
14		(Hex)6 (HexNAc)3 + (Man)3(GlcNAc)2	3131.54	3131.56	1059.18	3	1577.28	2			3.12635	1.76111
15		(Hex)3 (HexNAc)3 (NeuAc)2 + (Man)3(GlcNAc)2	3241.59	3241.61	1095.86	3					1.63166	0.91913
16		(Hex)4 (HexNAc)3 (Deoxyhexose)1 (NeuAc)1 + (Man)3(GlcNAc)2	3258.61	3258.62	1101.54	3	1640.82	2			3.98836	2.24668
17		(Hex)6 (HexNAc)3 (Deoxyhexose)1 + (Man)3(GlcNAc)2	3305.63	3305.65	1117.21	3	1664.33	2			3.77587	2.12698
18		(Hex)3 (HexNAc)4 (NeuAc)2 + (Man)3(GlcNAc)2	3486.7	3486.74	888.926	4	1177.57	3	1754.87	2	7.88184	4.43992
19		(Hex)3 (HexNAc)3 (NeuAc)3 + (Man)3(GlcNAc)2	3602.75	3602.78	917.938	4	1216.26	3	1812.9	2	14.4476	8.13849
20		(Hex)6 (HexNAc)3 (Deoxyhexose)1 (NeuAc)1 + (Man)3(GlcNAc)2	3666.81	3666.82	1237.6	3					1.47268	0.829575
21		(Hex)4 (HexNAc)4 (NeuAc)2 + (Man)3(GlcNAc)2	3690.69	3690.83	1245.56	3					2.02844	1.14264
22		(Hex)3 (HexNAc)4 (NeuAc)3 + (Man)3(GlcNAc)2	3847.88	3847.91	979.221	4	1297.97	3	1935.46	2	10.662	6.00601
23		(Hex)7 (HexNAc)3 (Deoxyhexose)1 (NeuAc)1 + (Man)3(GlcNAc)2	3870.9	3870.92	984.974	4	1305.64	3			14.1403	7.96538
24		(Hex)5 (HexNAc)4 (NeuAc)2 + (Man)3(GlcNAc)2	3894.9	3894.93	990.976	4	1313.64	3	1958.98	2	9.51871	5.36199
25		(Hex)6 (HexNAc)4 (Deoxyhexose)1 (NeuAc)1 + (Man)3(GlcNAc)2	3911.92	3911.95	995.23	4	1319.31	3	1967.48	2	8.38324	4.72237
26		(Hex)9 (HexNAc)3 (Deoxyhexose)1 + (Man)3(GlcNAc)2	3917.92	3917.95	996.73	4	1321.31	3	1970.48	2	6.11523	3.44477
27		(Hex)8 (HexNAc)4 (Deoxyhexose)1 + (Man)3(GlcNAc)2	3958.95	3958.98	1006.99	4	1334.99	3	1991	2	4.31012	2.42793
28		(Hex)7 (HexNAc)4 (Deoxyhexose)1 (NeuAc)1 + (Man)3(GlcNAc)2	4116.02	4116.05	1046.26	4	1387.35	3			23.2576	13.1013
29		(Hex)9 (HexNAc)4 (Deoxyhexose)1 + (Man)3(GlcNAc)2	4163.06	4163.08	1403.02	3					3.90332	2.19878
30		(Hex)10 (HexNAc)4 (Deoxyhexose)1 (NeuAc)1 + (Man)3(GlcNAc)2	4728.35	4728.35	1591.45	3					0.202747	0.114209
										total	177.522	100

## Sheet: S-Table 1 E
Fish ID	Channel catfish
					Observed mass						Conc.	Rel. %
	Typical structure	Composition	Deconvoluted mass	Theoretical mass	m/z	Charge	m/z	Charge	m/z	Charge	pmol	%
1		(Hex)2 + (Man)3(GlcNAc)2	1579.79	1579.77	801.386	2	1579.79	1			0.720086	0.405288
2		(Hex)3 + (Man)3(GlcNAc)2	1783.87	1783.88	903.437	2	1783.9	1			1.86685	1.05072
3		(Hex)4 + (Man)3(GlcNAc)2	1987.98	1987.98	1005.49	2					0.61758	0.347594
4		(Hex)4 (HexNAc)2 (NeuAc)1 + (Man)3(GlcNAc)2	2839.39	2839.41	961.797	3	1431.21	2			7.87252	4.43092
5		(Hex)3 (HexNAc)2 (NeuAc)2 + (Man)3(GlcNAc)2	2996.47	2996.48	1014.16	3	1509.75	2			1.92146	1.08146
6		(Hex)4 (HexNAc)2 (NeuAc)2 + (Man)3(GlcNAc)2	3200.55	3200.58	817.388	4	1082.19	3	1611.8	2	103.759	58.3993
7		(Hex)5 (HexNAc)3 (NeuAc)2 + (Man)3(GlcNAc)2	3649.78	3649.81	929.695	4	1231.93	3			3.14989	1.77286
8		(Hex)6 (HexNAc)3 (NeuAc)2 + (Man)3(GlcNAc)2	3853.88	3853.91	980.72	4	1299.97	3	1938.46	2	4.88968	2.75207
9		(Hex)5 (HexNAc)3 (NeuAc)3 + (Man)3(GlcNAc)2	4010.96	4010.98	1019.99	4	1352.33	3			5.83339	3.28323
10		(Hex)6 (HexNAc)3 (NeuAc)3 + (Man)3(GlcNAc)2	4215.07	4215.08	1071.02	4	1420.36	3			45.3522	25.5257
11		(Hex)7 (HexNAc)4 (NeuAc)3 + (Man)3(GlcNAc)2	4664.28	4664.31	1183.32	4	1570.11	3			1.68941	0.950854
										total	177.673	100
